# Supplementary material for: Human Prostate Tissue MicroRNAs and Their Predicted Target Pathways Linked to Prostate Cancer Risk Factors
Source: Cancers (Basel). 2021 Jul 15;13(14):3537. doi: 10.3390/cancers13143537 (PMC8307951; doi:10.3390/cancers13143537)
Supplement: Supplementary file 1 [file cancers-13-03537-s001.zip › Table S1.xlsx]

## Sheet: The whole study group
Height	Correlation coefficient	p-value	N			Creatine kinase (second measurement)	Correlation coefficient	p-value	N			HDL (first measurement)	Correlation coefficient	p-value	N
miR-92a-1	0.540745	2.42972e-05	54			miR-140	0.509614	4.39254e-05	58			miR-485-3p	0.522482	8.39403e-05	51
miR-720	0.409134	0.00106072	61			miR-548E	-0.611615	0.000256495	31			miR-576-3p	0.468332	0.000183494	59
miR-888	-0.408438	0.00177773	56			miR-126	0.398172	0.00215887	57			miR-30c	0.398711	0.00176095	59
miR-664	0.385587	0.00214887	61			miR-934	-0.444781	0.00357201	41			miR-708	0.391384	0.00217495	59
miR-377	0.403025	0.00450874	48			miR-186	0.355161	0.00622374	58			miR-504	0.377974	0.00316241	59
miR-1275	0.356842	0.00475836	61			miR-638	0.369731	0.00969802	48			miR-642	0.370135	0.00390818	59
miR-891a	-0.355903	0.00487784	61			miR-140-3p	0.294812	0.0246701	58			miR-432	-0.376612	0.00459633	55
miR-22	-0.347935	0.00600215	61			let-7a	0.343194	0.0260749	42			miR-34c	0.359677	0.00514325	59
miR-129-3p	-0.354047	0.00639958	58			miR-627	-0.32195	0.0273231	47			miR-320	0.35826	0.00533466	59
miR-874	-0.360381	0.00687697	55			miR-592	-0.289591	0.0274591	58			miR-484	0.355083	0.00578645	59
miR-1269	0.403268	0.00733139	43			miR-374b	0.305748	0.0366177	47			miR-512-3p	0.360221	0.00591563	57
miR-769-5p	0.337856	0.00774593	61			miR-624	0.273418	0.0395975	57			miR-212	0.353881	0.00596607	59
miR-28	-0.330462	0.00929204	61			let-7a	-0.269055	0.0411233	58			miR-671-3p	0.352891	0.0061175	59
miR-184	-0.326737	0.010168	61			miR-548d	0.312829	0.0436825	42			miR-216b	0.352024	0.0067302	58
miR-183	0.3242	0.0108049	61			miR-206	0.260383	0.0463987	59			miR-339-5p	0.34804	0.00690971	59
miR-324-3p	-0.310417	0.0149018	61			miR-107	-0.272755	0.0481573	53			miR-28-3p	0.34632	0.00721139	59
miR-130b	0.317099	0.016244	57									miR-328	0.340382	0.00834313	59
miR-221	-0.306025	0.0164606	61									miR-330	0.338248	0.00878596	59
miR-185	-0.293302	0.0217859	61									miR-625	0.329184	0.0124074	57
miR-200c	0.334667	0.0246353	45									miR-296	0.334763	0.0133504	54
miR-10b	0.285761	0.0255841	61									miR-193a-5p	0.322976	0.0134048	58
miR-99b	-0.285265	0.0258524	61									miR-31	0.319961	0.013496	59
miR-182	0.293308	0.0268068	57									miR-491	0.309722	0.0169798	59
miR-383	-0.280601	0.0298832	60									miR-339-3p	0.308798	0.0183492	58
miR-597	-0.276675	0.0308867	61									miR-511	0.30598	0.018432	59
miR-483-5p	-0.281286	0.0309161	59									miR-376a	-0.308611	0.0195084	57
miR-885-5p	-0.275454	0.0316648	61									miR-574-3p	0.302818	0.0208588	58
miR-152	-0.275021	0.0319452	61									miR-191	0.298834	0.0215002	59
miR-27b	-0.274481	0.0322971	61									miR-550	0.404144	0.0217863	32
miR-224	-0.28736	0.0333984	55									miR-342-3p	0.329886	0.0220338	48
miR-95	-0.267809	0.0369186	61									miR-501	0.338945	0.0227496	45
miR-200c	0.267554	0.0371052	61									miR-210	0.297199	0.0234768	58
miR-7	0.267234	0.0373409	61									miR-885-5p	0.293121	0.0242545	59
miR-374b	-0.298207	0.037418	49									miR-128a	0.288702	0.0265844	59
miR-548e	0.362986	0.0411613	32									miR-345	0.288215	0.026852	59
miR-99a	-0.262572	0.0426823	60									miR-152	0.288157	0.0268843	59
miR-21	-0.259361	0.0435444	61									miR-197	0.288538	0.0280522	58
miR-140-3p	-0.255516	0.0468688	61									miR-30d	-0.284261	0.0291121	59
												miR-25	0.265618	0.0420239	59
												miR-758	0.265145	0.0442743	58
												miR-193b	0.26057	0.0462364	59
												miR-425-5p	0.298356	0.0465129	45
												miR-125a-3p	0.256879	0.0495295	59

## Sheet: Atorvastatin arm
Change in PSA	Correlation coefficient	p-value	N			Change in total cholesterol	Correlation coefficient	p-value	N
miR-34c	-0.680054	4.94388e-05	29			miR-138	0.671932	6.56424e-05	29
miR-205	-0.644573	0.000160589	29			miR-216a	0.673567	0.0021807	18
miR-132	0.715819	0.000179736	22			miR-582-5p	-0.539971	0.00301806	28
miR-642	-0.562277	0.00150015	29			miR-508	0.589313	0.00308602	23
miR-1270	0.669886	0.00170205	19			miR-29b-2	0.515432	0.00355673	30
miR-517c	-0.56375	0.00219589	27			let-7e	0.507633	0.00418956	30
miR-628-5p	-0.525317	0.00343088	29			miR-361-3p	0.478441	0.00748611	30
miR-922	0.610526	0.00424878	20			miR-652	0.4839	0.00782147	29
miR-512-3p	-0.510062	0.0055557	28			miR-485-3p	0.510796	0.00907458	25
miR-1274A	0.490986	0.00586905	30			miR-31	0.436992	0.015752	30
miR-720	0.485199	0.00657356	30			miR-944	0.435258	0.0162194	30
miR-638	0.542264	0.00751528	23			miR-125b	0.434794	0.0184203	29
miR-875-5p	0.499658	0.00934971	26			miR-193a-3p	-0.434601	0.0184782	29
miR-130b	0.466913	0.010665	29			miR-491-3p	0.563537	0.0184828	17
miR-34b	-0.465993	0.0108409	29			miR-624	-0.426157	0.021159	29
miR-192	-0.45671	0.01118	30			let-7i	-0.415822	0.0222907	30
miR-1275	0.454262	0.0116786	30			miR-369-3p	0.416534	0.0245956	29
miR-645	0.458354	0.0123981	29			miR-26a	0.416338	0.0246699	29
miR-24	-0.457809	0.0125159	29			miR-155	-0.412092	0.0263287	29
miR-641	0.458155	0.0162483	27			miR-302b	-0.479844	0.0277122	21
miR-1260	0.441542	0.0164901	29			miR-455	0.404442	0.029546	29
miR-326	-0.437847	0.0175253	29			miR-487b	0.400604	0.0346402	28
miR-200a	-0.411728	0.0264749	29			miR-671-3p	0.393091	0.0349005	29
miR-16	0.410301	0.0270553	29			miR-124a	0.43812	0.0365266	23
miR-149	-0.406061	0.0288398	29			miR-135b	0.389883	0.0365476	29
miR-143	0.420546	0.0363249	25			miR-520f	-0.480213	0.0374394	19
miR-1274B	0.382306	0.0370742	30			miR-1179	-0.379461	0.0386256	30
miR-452	-0.395292	0.0373447	28			miR-296	0.422567	0.0396735	24
miR-92a	0.3829	0.0403491	29			miR-564	0.390626	0.0398572	28
miR-29a	-0.376232	0.0484669	28			miR-194	-0.378286	0.04303	29
						miR-10a	0.373104	0.0462078	29
						miR-545	0.419516	0.0462885	23

## Sheet: Placebo arm
PSA (second measurement)	Correlation coefficient	p-value	N			HDL (second measurement)	Correlation coefficient	p-value	N			Height	Correlation coefficient	p-value	N
miR-627	0.738873	5.65289e-05	23			miR-576-3p	0.683231	6.15106e-05	28			miR-92a-1	0.690677	9.39526e-05	26
miR-616	0.690402	0.00151602	18			miR-550	0.892982	9.21397e-05	12			miR-324-3p	-0.516868	0.00344968	30
miR-491	0.559934	0.00194524	28			miR-564	-0.56916	0.00194621	27			miR-422a	-0.491628	0.00579503	30
miR-153	0.588462	0.00197318	25			miR-216b	0.547495	0.00256567	28			miR-664	0.471972	0.00845791	30
miR-576-3p	0.514842	0.00426693	29			miR-425-5p	0.582016	0.00357366	23			miR-148b	-0.467728	0.00915168	30
miR-130a	-0.658824	0.00551142	16			miR-212	0.5295	0.00376028	28			miR-374-5p	-0.469574	0.0101695	29
miR-191	0.492611	0.00663135	29			miR-206	-0.508897	0.00568315	28			miR-874	-0.467537	0.010547	29
miR-635	0.561039	0.00814482	21			miR-346	0.602896	0.00628865	19			miR-22	-0.433329	0.0167525	30
miR-375	0.450739	0.0141319	29			miR-656	-0.502053	0.0064831	28			miR-369-3p	-0.393373	0.0347588	29
miR-93	0.454359	0.0151436	28			miR-30c	0.501985	0.00649153	28			miR-186	-0.498466	0.0416923	17
miR-23a	0.46914	0.0156168	26			miR-106a	0.498221	0.00697127	28			miR-888	-0.384905	0.0474212	27
miR-641	-0.483583	0.0166614	24			miR-337-3p	-0.494593	0.00746162	28
miR-629	0.437438	0.0176429	29			miR-484	0.487545	0.00849768	28
miR-28-3p	0.434975	0.0183661	29			miR-339-3p	0.486997	0.00858299	28
miR-17	0.43202	0.0192662	29			miR-129	0.481527	0.0109885	27
miR-671-3p	0.428079	0.0205225	29			miR-511	0.47091	0.0114307	28
miR-337-3p	-0.411678	0.0264953	29			miR-339-5p	0.468446	0.0119297	28
miR-142-5p	-0.407686	0.0281451	29			miR-10a	-0.477428	0.013646	26
miR-149	0.397586	0.032694	29			miR-181a-2	-0.459622	0.0138678	28
miR-210	0.397044	0.0329537	29			miR-28-3p	0.458254	0.0141907	28
miR-20b	0.396552	0.0331914	29			miR-9	0.456611	0.0145863	28
miR-22	-0.391428	0.0357472	29			miR-106b	-0.523067	0.0149701	21
miR-183	0.39792	0.0359861	28			miR-25	0.442102	0.0184942	28
miR-484	0.39064	0.0361534	29			miR-708	0.439639	0.0192364	28
miR-126	-0.388471	0.037292	29			miR-10b	0.439091	0.0194046	28
miR-324-3p	0.381281	0.0412742	29			miR-296	0.4317	0.0217962	28
miR-10b	0.381281	0.0412742	29			miR-130a	-0.558824	0.0244365	16
miR-139-3p	0.382594	0.0444961	28			miR-194	0.430534	0.0249766	27
miR-106a	0.375369	0.0447961	29			miR-512-3p	0.422901	0.0279656	27
miR-100	-0.370735	0.0477208	29			miR-589	0.410348	0.0300897	28
						miR-193b	0.408487	0.030919	28
						miR-377	-0.476871	0.033508	20
						miR-501	0.439446	0.035898	23
						miR-7-2	-0.428789	0.0365548	24
						miR-650	-0.41101	0.0369901	26
						miR-125b	-0.392221	0.0389832	28
						miR-34c	0.388775	0.0408904	28
						miR-891a	0.388174	0.0412303	28
						miR-604	-0.428466	0.0413661	23
						let-7f-2	-0.385437	0.0428078	28
						miR-425	0.378319	0.0471347	28
