# Supplementary material for: Human Prostate Tissue MicroRNAs and Their Predicted Target Pathways Linked to Prostate Cancer Risk Factors
Source: Cancers (Basel). 2021 Jul 15;13(14):3537. doi: 10.3390/cancers13143537 (PMC8307951; doi:10.3390/cancers13143537)
Supplement: Supplementary file 1 [file cancers-13-03537-s001.zip › Table S2.xlsx]

## Sheet: MiR-140-5p
Pathway	Target genes enriched in pathway	P-value	Total genes in pathway	% of total genes in pathway
hsa04115:p53 signaling pathway	14	0.00749883	67	20.9
hsa00604:Glycosphingolipid biosynthesis - ganglio series	6	0.00911161	15	40
hsa04931:Insulin resistance	19	0.00963707	108	17.6
hsa04920:Adipocytokine signaling pathway	14	0.0108583	70	20
hsa04390:Hippo signaling pathway	24	0.0111805	151	15.9
hsa05152:Tuberculosis	27	0.0115374	177	15.3
hsa05200:Pathways in cancer	50	0.0174387	393	12.7
hsa04911:Insulin secretion	15	0.0230578	85	17.6
hsa04151:PI3K-Akt signaling pathway	44	0.025146	345	12.8
hsa04728:Dopaminergic synapse	20	0.0255407	128	15.6
hsa00061:Fatty acid biosynthesis	5	0.0263131	13	38.5
hsa04015:Rap1 signaling pathway	29	0.0298659	210	13.8
hsa05340:Primary immunodeficiency	8	0.0331131	34	23.5
hsa00603:Glycosphingolipid biosynthesis - globo series	5	0.0342119	14	35.7
hsa04915:Estrogen signaling pathway	16	0.0375634	99	16.2
hsa05031:Amphetamine addiction	12	0.0381532	66	18.2
hsa04720:Long-term potentiation	12	0.0381532	66	18.2
hsa04024:cAMP signaling pathway	27	0.041673	198	13.6
hsa02010:ABC transporters	9	0.0460123	44	20.5
hsa04261:Adrenergic signaling in cardiomyocytes	21	0.0472957	146	14.4

## Sheet: MiR-485-3p
Pathway	Target genes enriched in pathway	P-value	Total genes in pathway	% of total genes in pathway
hsa04010:MAPK signaling pathway	22	0.00602619	255	17.6
hsa04370:VEGF signaling pathway	8	0.0201936	61	8.6
hsa04924:Renin secretion	8	0.0256306	64	13.1
hsa05205:Proteoglycans in cancer	16	0.039168	200	12.5
hsa05223:Non-small cell lung cancer	7	0.0409798	56	8
hsa04310:Wnt signaling pathway	12	0.0497853	138	12.5

## Sheet: MiR-34c-5p
Pathway	Target genes enriched in pathway	P-value	Total genes in pathway	% of total genes in pathway
hsa04919:Thyroid hormone signaling pathway	28	0.000299694	114	24.5614
hsa04015:Rap1 signaling pathway	40	0.00286901	210	19.0476
hsa05220:Chronic myeloid leukemia	18	0.0039104	72	25
hsa04020:Calcium signaling pathway	34	0.00653469	179	18.9944
hsa04540:Gap junction	20	0.00671909	88	22.7273
hsa05215:Prostate cancer	20	0.00671909	88	22.7273
hsa04261:Adrenergic signaling in cardiomyocytes	29	0.00681217	146	19.863
hsa04022:cGMP-PKG signaling pathway	32	0.0068125	166	19.2771
hsa04360:Axon guidance	26	0.00731353	127	20.4724
hsa04144:Endocytosis	45	0.00818343	258	17.4419
hsa05200:Pathways in cancer	63	0.0110121	393	16.0305
hsa04921:Oxytocin signaling pathway	30	0.0110214	158	18.9873
hsa04612:Antigen processing and presentation	17	0.0155811	76	22.3684
hsa04520:Adherens junction	16	0.0182654	71	22.5352
hsa05212:Pancreatic cancer	15	0.0188799	65	23.0769
hsa05100:Bacterial invasion of epithelial cells	17	0.019747	78	21.7949
hsa05161:Hepatitis B	27	0.0205783	145	18.6207
hsa04915:Estrogen signaling pathway	20	0.0230492	99	20.202
hsa00532:Glycosaminoglycan biosynthesis - chondroitin sulfate / dermatan sulfate	7	0.0249742	20	35
hsa04010:MAPK signaling pathway	42	0.0264146	255	16.4706
hsa04925:Aldosterone synthesis and secretion	17	0.0275219	81	20.9877
hsa04514:Cell adhesion molecules (CAMs)	26	0.0280815	142	18.3099
hsa05210:Colorectal cancer	14	0.0285001	62	22.5806
hsa04390:Hippo signaling pathway	27	0.0327317	151	17.8808
hsa04918:Thyroid hormone synthesis	15	0.0342602	151	9.93377
hsa04350:TGF-beta signaling pathway	17	0.0373742	84	20.2381
hsa04070:Phosphatidylinositol signaling system	19	0.0393299	98	19.3878
hsa04080:Neuroactive ligand-receptor interaction	44	0.039431	277	15.8845
hsa05214:Glioma	14	0.040427	65	21.5385
hsa04024:cAMP signaling pathway	33	0.0431621	198	16.6667
hsa05216:Thyroid cancer	8	0.0495023	29	27.5862

## Sheet: MiR-138-5p
Pathway	Target genes enriched in pathway	P-value	Total genes in pathway	% of total genes in pathway
hsa04911:Insulin secretion	26	5.56075e-07	85	30.6
hsa04024:cAMP signaling pathway	38	0.000158652	198	19.1
hsa04310:Wnt signaling pathway	29	0.00024282	138	21
hsa04919:Thyroid hormone signaling pathway	25	0.000375248	114	21.9
hsa05221:Acute myeloid leukemia	15	0.00108538	56	26.8
hsa05200:Pathways in cancer	60	0.00113084	393	15.3
hsa04261:Adrenergic signaling in cardiomyocytes	27	0.00294778	146	18.5
hsa04961:Endocrine and other factor-regulated calcium reabsorption	12	0.00437965	45	26.7
hsa04970:Salivary secretion	18	0.00512933	86	20.9
hsa04360:Axon guidance	23	0.00831146	127	18.1
hsa04713:Circadian entrainment	18	0.013962	95	18.9474
hsa04340:Hedgehog signaling pathway	8	0.0155978	27	29.6296
hsa05110:Vibrio cholerae infection	12	0.015607	53	22.6415
hsa04142:Lysosome	21	0.0188176	121	17.3554
hsa04724:Glutamatergic synapse	20	0.0200013	114	17.5439
hsa04916:Melanogenesis	18	0.0224823	100	18
hsa04931:Insulin resistance	19	0.0231528	108	17.5926
hsa04010:MAPK signaling pathway	37	0.0246172	255	14.5098
hsa05166:HTLV-I infection	37	0.0259705	256	14.4531
hsa04152:AMPK signaling pathway	20	0.0377259	122	16.3934
hsa05032:Morphine addiction	16	0.0393579	91	17.5824
hsa04922:Glucagon signaling pathway	17	0.0400035	99	17.1717
hsa04666:Fc gamma R-mediated phagocytosis	15	0.0419691	84	17.8571
hsa05150:Staphylococcus aureus infection	11	0.0425885	54	20.3704
hsa04976:Bile secretion	13	0.0430919	69	18.8406
hsa04920:Adipocytokine signaling pathway	13	0.0474229	70	18.5714
hsa04918:Thyroid hormone synthesis	13	0.0474229	70	18.5714
hsa04330:Notch signaling pathway	10	0.0493617	48	20.8333

## Sheet: MiR-627
Pathway	Target genes enriched in pathway	P-value	Total genes in pathway	% of total genes in pathway
hsa04140:Regulation of autophagy	9	1.13126e-05	39	23.1
hsa04151:PI3K-Akt signaling pathway	25	4.41734e-05	345	7.2
hsa04622:RIG-I-like receptor signaling pathway	10	0.000155508	70	14.3
hsa05168:Herpes simplex infection	16	0.000224702	183	8.7
hsa04060:Cytokine-cytokine receptor interaction	18	0.000299606	230	7.8
hsa04623:Cytosolic DNA-sensing pathway	9	0.000440666	64	14.1
hsa05320:Autoimmune thyroid disease	8	0.000639189	52	15.4
hsa04650:Natural killer cell mediated cytotoxicity	11	0.00252137	122	9
hsa05161:Hepatitis B	12	0.00287351	145	8.3
hsa04620:Toll-like receptor signaling pathway	10	0.00323736	106	9.4
hsa05164:Influenza A	13	0.00412075	174	7.47126
hsa04015:Rap1 signaling pathway	14	0.00704178	210	6.66667
hsa05162:Measles	10	0.0138782	133	7.5188
hsa05143:African trypanosomiasis	5	0.0139684	33	15.1515
hsa05200:Pathways in cancer	20	0.0170986	393	5.08906
hsa04630:Jak-STAT signaling pathway	10	0.0231035	145	6.89655
hsa04014:Ras signaling pathway	13	0.0286975	226	5.75221
hsa05160:Hepatitis C	9	0.036776	133	6.76692

## Sheet: MiR-576-3p
Pathway	Target genes enriched in pathway	P-value	Total genes in pathway	% of total genes in pathway
hsa04919:Thyroid hormone signaling pathway	13	0.000601678	114	11.4
hsa04310:Wnt signaling pathway	14	0.00103819	138	10.1
hsa04550:Signaling pathways regulating pluripotency of stem cells	12	0.00981208	140	8.6
hsa04152:AMPK signaling pathway	11	0.0102234	122	9
hsa04918:Thyroid hormone synthesis	8	0.0108644	70	11.4
hsa04668:TNF signaling pathway	10	0.0116937	106	9.4
hsa04722:Neurotrophin signaling pathway	10	0.0244941	120	8.3
hsa04071:Sphingolipid signaling pathway	10	0.0244941	120	8.3
hsa04146:Peroxisome	8	0.0257284	83	9.6
hsa04261:Adrenergic signaling in cardiomyocytes	11	0.0318474	146	7.5
hsa04931:Insulin resistance	9	0.0351609	108	8.3
hsa04728:Dopaminergic synapse	10	0.0351911	128	7.8
